# Supplementary material for: Prediction models in prostate cancer: a systematic review and meta-analysis
Source: Front Oncol. 2026 May 1;16:1705780. doi: 10.3389/fonc.2026.1705780 (PMC13175879; doi:10.3389/fonc.2026.1705780)
Supplement: Supplementary file 3 [file Table1.xlsx]

## Sheet: Sheet1
First author/ year of publication	Sample size (patients)	Feature used	Multicentre study	Disease stage	Histology	Event Rate	Model used	Maximum accuracy of best model in validation Set	Feature selection technique	Model Assessment	Statistical test usedto evaluate performance
Wang, Guipeng/2023	356	age, body mass index (BMI), total prostate-specific antigen (tPSA), prostate volume, total prostate-specific antigen density (PSAD), clinical stage, pathological characteristics of the biopsy specimen, PI-RADS score and pathological characteristics	no	Stage 1-3	Yes	No	tree augmented naive (TAN) Bayesian algorithm	0.76	nivariate and multivariate Cox regression models	Validation	confusion matrix, ROC curve and area under the curve (AUC)
Kedves, A/2024	30	Clinical, ADCmin, ADCmean, PSA	no	Stage 1-2	Yes	No	random forest (RF) model, decision tree (DT) and support vector machine (SVM) models	random forest, (AUC) of 0.722	not clearly stated	Validation	area under the curve (AUC), receiver operating characteristic (ROC)
Chen, Xinyang/2024	1679	HAR, PSA density, age	no	Stage 1-2	Yes	No	2 clinical models	0.815	Logistic regression analysis	vc	receiver characteristic curve (ROC)
Muehlematter, Urs J./2023	263	[68Ga]Ga-PSMA-11 PET	Yes 2	high-risk prostate cancer (PCa) patients undergoing [68Ga]Ga-PSMA-11 PET, extended pelvic lymph node dissection (ePLND), and radical prostatectomy (RP)	Yes	No		0.842	not clearly stated	tvc	area under the receiver operating characteristic curves (AUC), calibration plots, and decision curve analysis (DCA)
Fei, Xiaochen/2024	367	clinical, demographic	no	Not stated	Yes	No	random forest, stage prediction model, risk stratification model	stage prediction model 85.9%, risk stratification model 89.6%,	variance filtering, univariate feature selection methods		receiver operative curve
Light, Alexander	168	clinical, demographic	multicentre	after salvage focal ablation	Yes	No	multivariable Cox regression model, univariable Cox regression model	0.65	not clearly stated		concordance index [C-index]), calibration (calibration curve and slope), and decision curve analysis
Chen, Gang/2023	1915	age, body mass index (BMI), PSA-related parameters and serum biochemical parameters	no	Not stated	Yes	No	XGBoost algorithm	XGBoost model AUC 0.82	shapley additive explanation (SHAP) framework	vc	decision analysis curve
Feng, Fu/2023	548	total PSA, f/tPSA, PSA density (PSAD), TG, LDL, DRE, and TRUS	Not mentioned	patients who underwent prostate biopsies as a result of high serum prostate-specific antigen (PSA) levels or irregular digital rectal examinations (DRE) was conducted	Yes	No	Nomogram	0.814	multivariable logistic regression analyses	validation	decision curves and the area under the curve (AUC)
Xinyang, Song/2024	348	Radiomics features were extracted from axial T2-weighted imaging (T2WI) and diffusion-weighted imaging (DWI) tumor regions	multicentre	stage 1	Yes	No	Naive Bayes, eXtreme Gradient Boosting (XGboost), Random Forest (RF), GBDT, SVM, Adaboost, and KNN algorithms	XGBoost 0.876	logistic regression model with lasso feature reduction (LFR-LRM)	tvc	receiver operating characteristic (ROC)
Wang, Zhongxiao/2023	64	bone scan images and two models use both bone scan images and clinical parameters (CPs)	Not mentioned	Stage IV	Yes	No	CNN models	Model B AUC=0.8571	not clearly stated	V
Saito, Shinpei/2023	340	age at diagnosis, peripheral blood and urine tests	no	IV	Yes	No	Random survival forest (RSF) and survival tree	0.85	not clearly stated	v	C-index
Cheng, Tao/2024	838	radiomic features	yes	I-III	Yes	No	Random forest and broad learning system (BLS)	When PSA and radiomic feature variables were included in the random forest model, the accuracy of the model is 0.713.	Lasso regression	c
Hwang, Taewon/2023	69319	age, smoking status, alcohol consumption, family history of PCa, past medical history of dyslipidemia, cholesterol levels, and PSA level	no	I-II	Yes	No	Cox proportional hazards regression model	0.874	not clearly stated	vc	Harell’s C-statistics
Sun, Ya/2024	166	Age, PSAD, tPSA, and RT, ultrasound	no	I-II	Yes	No	B-mode radiomics model (B model), CEUS radiomics model (CEUS model), B-CEUS combined radiomics model (B-CEUS model), risk factors model, and risk factors-radiomics combined model (combined model), nomogram	Risk factors-radiomics combined model, 0.89	univariate logistic regression, multivariable logistic regression	tvc	area under the curve, decision curve
Zhang, Zhaoxia/2023	87831	age, race, marital status, TNM stage, chemotherapy, radiotherapy modality, PSA and GS	yes 18	III-IV	Yes	No	A nomogram was built using a multivariate Cox regression model	91.7	univariate and multivariate Cox regression models	tvc	consistency index (c-index) and the area under the subject operating characteristic curve (AUC)
Deng, Shuitang/2023	229	MRI (diffusion-weighted imaging, T2-weighted imaging, and contrast-enhanced T1-weighted imaging sequences)	bicenters	I-II	Yes	No	Seven prediction models were constructed: one clinical model, three deep learning models (the DLRS-Resnet, DLRS-Inception, and DLRS-Densenet models), and three joint models (the Nomogram-Resnet, Nomogram-Inception, and Nomogram-Densenet models)	nanogram-resnet, 0.99	not clearly stated	tvc	Receiver operating characteristic (ROC) curves
Lu, Wenhao/2024	647	Clinical parameters	no	II-III	Yes	No	random survival forest (RSF), survival support vector machine (SSVM), survival Tree (sTree), gradient boosting decision tree (GBDT), extreme gradient boosting (XGBoost), and a Cox regression model	random survival forest, 0.846	LASSO regression	tvc	concordance index (C-index) values and decision curve analyses (DCA)
Li, Tiancheng/2024	236	radiomics signature and clinical features	Not mentioned	II-III	Yes	No	clinical-radiomics model	0.78	least absolute shrinkage and selection operator (LASSO) Cox regression model	tvc	Harrell’s concordance index (C-index)
Sibert, Nora Tabea/2023	11355	Clinical	yes	I-III	Yes	No		incontinence: R2 = 0.12, RMSE = 25.40, sexual function: R2 = 0.23, RMSE = 21.44, 0.737	not clearly stated		R2, RMSE, analysis of residuals and calibration-in-the-large were applied
Mulati, Yelisudan/2024	384	clinical and demographic	yes	II-III	Yes	No	prognostic nomogram	0.788	univariate Cox and LASSO regression analysis		area under the curve (AUC)
Wang, Xiangrong/2023	24470	clinical and pathological data	yes	III-IV	Yes	No	random forest (RF), naive Bayesian classifier (NBC), xgboost (XGB), gradient boosting machine (GBM), logistic regression (LR) and decision tree (DT)	RF model, 0.82	Multivariate logistic regression analysis		area under curve
Yang, Jinhui/2023	81	68Ga-PSMA PET/CT SUVmax, PV and FPSA/TPSA	no	I-III	Yes	No	model based on SUVmax	0.927	Multivariate logistic regression		receiver operating characteristic (ROC) curve and decision curve analysis
Ma, Ming-Wei/2024	302	prostate-specific antigen density, tumor size, tumor location at the apex, tumor contact length, extracapsular extension (ECE) level, and apparent diffusion coefficient value	no	II-III	Yes	No	nomogram	accuracy (C-index = 0.78)	univariate and multivariate logistic regression		The concordance index (C-index) and area under the curve (AUC)
An, Chaoli/2024	115	PSMA intensity, quantified as maximum standard uptake value (SUVmax), minimum apparent diffusion coefficient (ADCmin) and other clinical characteristics	no	I-III	Yes	No	nomogram	0.81	univariate and multivariate logistic regression		To assess its clinical applicability, a decision curve analysis (DCA) was performed, while internal validation was conducted using bootstrapping methods
Gu, Wei-jie/2023	514	clinical, MRI	yes 6	II-III	Yes	No	The prediction model (NAFNet-classifier) and integrated nomogram (DL-nomogram)	0.85	not clearly stated		AUC, DCA
Kim, See Hyung/2023	898	age, serum PSA, prostate volume at MRI, positive biopsy core, clinical T stage, and D’Amico risk group	no	III	Yes	No	three multivariable logistic models	basic model plus Mehralivand EPE grade 3, 0.879	multivariable logistic regression analysis	tvc	area under the receiver-operating characteristic curve (AUC), the Hosmer–Lemeshow goodness-of-fit test, and calibration plots
Zhang, Yun-Feng/2024	211	radiomics, pathomics, deep transfer learning	no	IV	Yes	No	4 models (Support Vector Machine (SVM) model, Logistic Regression (LR) model) (a Radiomics features; b DTL features; c pathomics features; and d combined model) joint model nomogram	SVM model, provided an AUC value of 0.93	least absolute shrinkage and selection operator (LASSO) regression method was utilized for feature selection, feature construction, and reducing feature dimensions	vc	receiver operating characteristic curves
Zhu, Jiwen/2023	500	RNA-seq data, clinical information and SFs of PRAD	yes	IV	Yes	No	Cox regression model	0.99	Lasso regression		area under the ROC curve
Li, Shanshan/2024	6380	clinical, demographic	yes	III-IV	Yes	Yes	neural network algorithm	0.6925	LASSO regression		Area under receiver operating characteristic curve (AUC)
Wang, Yunhan/2023	275	bpMRI PI-RADS v2.1 score (bpMRI score) and clinical parameters	no	I-II	Yes	Yes	Clinical model, bpMRI PI-RADS v2.1-based model	bpMRI PI-RADS v2.1-based model, 0.833	not clearly stated	tvc	area under the curve (AUC) and decision curves
Lu, Haohua	229	demographics and clinical	no	II-III	Yes	No	univariable and multivariable logistic regression models	0.76	univariable logistic regression		AUC, Brier Score (BS)
Zhanghuang, Chenghao/2024	90434	age, race, marriage, T stage, surgical, radiotherapy, prostate-specific antigen (PSA), and Gleason score (GS)	yes	I-II	Yes	No	nomogram	OS is 0.724, CSS is 0.798	nivariate and multivariate Cox regression models		The consistency index (C-index), the area under the subject operating characteristic curve (AUC), and the calibration curve
Zhou, Chuan/2024	399	clinical, radiomics	yes 3	IV	Yes	No	Convolutional Neural Network(CNN)model, SVM	ResNet-50, 0.768	LASSO algorithm	tv	ROC curves for each model and calculated the area under the curve (AUC) values
Kim, Jae-Kwon/2022	404	clinical, pathologic	yes	II-III	Yes	No	logistic regression, back propagation, Bayesian network (BN), support vector machine, RF, recurrent neural network (RNN), and long short-term memory (LSTM)	RF, 79.9	not clearly stated
Yu, JiangFan/2022	248	Prognostic features based on six PRL (AC129507.1, AC005253.1, AC127502.2, AC068580.3, LIMD1-AS1, and LINC01852)	Not mentioned	Not stated	Yes	No	risk scoring model	1	univariate analysis		AUC, Cox regression analysis
Mou, Zhuofan/2022	431	genes	No	II-III	Yes	No	multivariate Cox proportional hazards model, nomogram	0.847	LASSO regression analysis		Time-dependent receiver operating characteristic (ROC) analysis
Owusuaa, Catherine/2022	867	clinical, demographic	yes 6	IV	Yes	Yes	a nomogram, and we created a web-based calculator	0.78	not clearly stated		C statistic
Song, Sang Hun/2022	12739	serum PSA, PSA density, free PSA (fPSA) portion, and prostate health index (PHI)	yes 2	I-II	Yes	Yes	Dense neural network (DNN) and extreme gradient boosting (XGBoost) models	DNN, 0.742	not clearly stated	tvc	area under the curve of the receiver operating characteristics (AUROC)
Liu, Yunyun/2022	490	age, PI-RADS score and CEUS	no	I-II	Yes	Yes	nomogram	0.877	Univariate and multivariate logistic regression models		area under receiver operating characteristic (ROC) curve (AUC) was calculated, and compared using DeLong's test.
Lian, Bijun/2023	742	post-operative PSA6w, pathological stage, Gleason Grade and positive surgical margins	yes	II-III	Yes	No	nomogram	0.85	Cox regression		C-index
Ren, Wenming/2022	672	clinical, demographic	no	I-II	Yes	No	nomogram	0.874	Univariate and multivariate logistic regression analyses		receiver operating characteristic (ROC) curves, calibration plots and the Hosmer–Lemeshow test, c-index
Stojadinovic, Miroslav/2023	204	age, serum prostate-specific antigen (PSA) levels, prostate volume, digital rectal examination, first-degree family history, and histology findings	no	I-II	Yes	Yes	Random Forest (RF) classifier	0.91	not clearly stated		AUC, decision curve analysis (DCA)
Gaudiano, Caterina/2023	133	clinical, radiomica	no	I-II	Yes	No	SVM	0.81	LASSO, the Wilcoxon rank-sum test (p < 0.001), and support vector machines (SVMs)		receiver operating characteristics (ROC)
Zhang, Li/2022	274	clinical, radiomics	no	I-II	Yes	No	redictive nomogram, radiomics model, clinical model	0.953	univariate and multiple logistic regression analyses		The area under the receiver operator characteristic (AUC-ROC) and decision, calibration curve
Abudoubari, Saimaitikari/2023	105 135	clinical	yes	III-IV	Yes	No	nomogram	0.749	Univariate and multifactorial Cox regression analysis		calibration plots, ROC curves, Decision Curve Analysis and C-index
Wang, Kai/2022	501	clinical, radiomics	no	I-II	Yes	No	support vector machine (SVM) and random forest (RF) algorithms	SVM, 0.78	least absolute shrinkage and selection operator (LASSO) regression		AUC
Liu, Xiang/2022	1055	genes	yes	I-II	Yes	No	nomogram	0.798	Univariate and multivariate Cox regression analysis, LASSO regression analysis		receiver operating characteristic (ROC) curve, AUC
Alshomrani, Faisal/2023	46	clinical, radiomics, MpMRI	no	I-II	Yes	No		0.815	not clearly stated		receiver operating characteristic (ROC) curve, AUC
Gelfond, Jonathan A./2022	67002	clinical, demographic	yes	I-II	Yes	No	Cox proportional hazards model, deep neural network (DNN) survival models [19, 20], random survival forest (RF) survival models [21], and Fine-Gray competing risk models	Cox models, 0.74	logistic regression		C-index using logistic regression
Dite, Gillian S./2023	8996	age, family history, and a polygenic risk score (PRS)	yes	I-II	Yes	No	Cox proportional hazards models	0.811	not clearly stated		Harrell's C-index
Qi, Xiaoyang/2023	383	clinical, radiomics	no	I-II	Yes	No	Support vector machine (SVM), random forest (RF), adaptive boosting (ADB), and gradient boosting machine (GBM) models were used to establish radiomics models	SVM, 0.87	SlicerRadiomics, t-test, the Mann–Whitney U test, and LASSO regression		under the ROC curve (AUC), sensitivity, specificity, and accuracy
Zhou, Yuan/2023	283252	age, race, marital status, TNM stage, surgery method, radiotherapy, chemotherapy, PSA value, and Gleason score	yes	III-IV	Yes	No	nomogram	0.759	univariate and multivariate Cox analyses		Concordance index (C-index) and receiver operating characteristic (ROC) curve, Calibration curve and decision curve analysis (DCA)
Nasri, Jordan/2022	426	Age, body mass index, prostate specific antigen density, history of prior negative biopsy, magnetic resonance imaging prostate imaging reporting and data system score 4-5 and percentage of positive biopsies	no	II-III	Yes	No	nomogram	0.87	Multivariable logistic regression analysis		area under receiver operating characteristic curves (AUC)
Liu, Taobin/2023	756	Age, total prostate-specific antigen (tPSA), free prostate-specific antigen (fPSA), fPSA/tPSA, prostate volume (PV), prostate-specific antigen density (PSAD), (fPSA/tPSA)/PSAD, and the prostate MRI results of these patients were recorded.	no	I-II	Yes	No	LogisticRegression, XGBoost, GaussianNB, and LGBMClassifier	0.918	Univariate & multivariate logistic analysis		AUC
Mattoni, Susanna/2022	60	clinical and radiomic	yes 6	IV	Yes	No	multivariate regression analysis	0.807	LASSO regression		AUC
An, Peng/2023	206	clinical, pathologic, radiomics	no	II-III	Yes	No	nomogram	0.91	Lasso Regression		AUC, CI, OR
Kawase, Makoto/2022	1855	clinical, demographic	yes	III-IV	Yes	No	nomogram, multivariable logistic regression model	0.84	multivariable logistic regression model		AUC
Kim, Jae-Kwon/2023	1021	clinical, pathologic	yes	II-III	Yes	No	support vector machine (SVM), Bayesian network (BN), random forest (RF), XGBoost (LR), XGBoost (Tree), neural network (NN), recurrent neural network (RNN), long short-term memory (LSTM), and the proposed PCNN	partial correlation neural network (PCNN), 87.16%	not clearly stated
Willigenburg, Thomas/2022	150	clinical, MRI, radiomics	no	III-IV	Yes	No	multivariable Cox proportional hazards regression model, nomogram	0.84	not clearly stated		Harrell’s C-statistic
Moghaddam, Shirin/2021	577	clinical, biomarkers	yes 3	I-III	Yes	No	Cox proportional hazard model, 5	0.7659	Cox proportional hazard model		AUC, calibration, and decision curve analysis
Tang, Shimin/2022	213	clinical, biomarkers	no	III-IV	Yes	No	nomogram	0.778	Kaplan-Meier analysis and Cox regression models		C-index, calibration curve
Chen, Yuliang/2021	1352	clinical, pathological	no	II-III	Yes	No	nomogram, multivariable logistic regression model	0.826	Univariate & multivariate logistic regression		decision curve analysis, concordance index
Otles, Erkin/2022	7491	Clinical	yes	II-III	Yes	No	MSK models, Partin tables, and the Briganti nomogram	MSK 0.84	not clearly stated		AUC, calibration, and decision curve analysis
Xiong, Tianyu/2022	901	clinical, MRI-measured adipose, pathological	no	I-II	Yes	No	nomogram	0.778	multivariate logistic regression		he area under the curve (AUC) and 95% confidence interval (CI)
Bourbonne, Vincent/2021	280	clinical, radiomics	no	III-IV	Yes	No	New-Clinical, the New Combined and the ComBat Combined models, neural network approach (Multilayer Perceptron Network, SPSS v24.0©)	0.73	not clearly stated		C-Index
Parekh, Sneha/2022	1902	age, race, digital rectal examination, family history, prostate-specific antigen (PSA), biopsy status, Prostate Imaging Reporting and Data System score, and prostate volume	no	I-III	Yes	No	online web-based tool, ANN, ERSPC = European Randomized Study of Screening for Prostate Cancer; MSP-RC = Mount Sinai Prebiopsy Risk Calculator	ANN, 0.92	Univariable and multivariable analyses		Decision curve analysis (DCA)
Ferraro, Simona/2021	902	clinical, histological	no	III-IV	Yes	No	Logistic regression models	0.79	not clearly stated		area under the ROC curve
Wagaskar, Vinayak G./2021	574	clinical, MRI	no	I-II	Yes	No	nomogram	0.88	not clearly stated		area under the curve
Fu, Min/2021	50	clinical, gene	yes	I-IV	Yes	No	LASSO Cox regression model analysis, nomogram, multivariate model	0.851	Univariate Cox regression and sMultivariate Cox regression analysis		area under the curve
Hong, Hua/2022	163	Clinical	no	IV	Yes	No	logistic regression model was used to construct the nomogram	0.799	logistic regression analysis		area under the curve
Wagaskar, Vinayak G/2022	1632	clinical, PI-RADS	no	II-III	Yes	No	nomogram	0.88	Multivariable logistic regression analysis		receiver operating characteristics (ROC)
Yeo, Yohwan/2022	1339820	clinical, demographic	yes	I-II	Yes	No	multivariable Cox proportional hazards model	0.827	not clearly stated		concordance statistic (c-statistic)
Jiang, Shaoqin/2021	691	clinical, age, PSA, MRI, transCGA, coroPZA, transPA, and transPAI (transverse PZA-to-CGA ratio)	no	I-II	Yes	No	Multivariate logistic regression models, three models and nomograms	0.913	Multivariate logistic regression analysis and area under the receiver operating characteristic (ROC) curve		C-Index, AUC
Zhang, Zhaoxia/2022	135183	clinical, histological, demographic	yes	II-III	Yes	No	nomogram, multivariate Cox regression model	0.763	Univariate and multivariate Cox regression models		consistency index (C-index), the area under the subject operating characteristic curve (AUC), and the calibration curve
Chen, Sunmeng/2022	551	clinical	no	I	Yes	No	tPSA univariate logistic regression (LR), multivariate LR, decision tree (DT), random forest (RF), and support vector machine (SVM), 5	RF 1	stepwise regression		the receiver operating characteristic (ROC) curve and its corresponding area under the curve (AUC) and the accuracy, sensitivity, and specificity
Murakami, Yu/2022	489	clinical, dosimetric, radiomic	no	biochemical recurrence	Yes	No	3 models	0.67	not clearly stated		concordance index (C-index)
Song, Qi Long/2021	756	clinical	no	I-II	Yes	No	logistic regression model, nomogram	0.874	Univariate and multivariate logistic regression analyses		area under receiver-operating characteristic (ROC) curve as well as calibration curve analyses
Nan, Libin/2022	697	age, tPSA, fPSA, PV, DRE, TRUS and BMI	Not mentioned	I	Yes	No	nomogram	0.797	Univariate and multivariate logistic regression analyses		Decision curve analysis (DCA) and the area under receiver operating characteristics curve (ROC)
Nayan, Madhur/2022	790	Clinical	no	I-II	Yes	No	traditional logistic regression (T-LR) classifier, and alternate ML classifiers (support vector machine, random forest, a fully connected artificial neural network, and ML-LR)	SVM, 0.586	not clearly stated		c-statistic
Zhuang, Junlong/2022	515	clinical, mri, histologic	yes	I-II	Yes	No	logistic regression, support vector machine (SVM), XGBoost, random forest, nomogram	XGBoost, 0.711	not clearly stated		accuracy, sensitivity, specificity, and AUC
Pan, Jin-Feng/2021	530	PI-RADS score, Total score, f/tPSA, and PSA density (PSAD)	no	II-III	Yes	No	nomogram	0.91	multivariate analysis		area under the curve (AUC) and decision curves
Wang, Yong/2022	159	clinical, radiomics	no	I-II	Yes	No	nomogram, 3	0.92	Lasso regression		area under the curve (AUC) and decision curves
Liu, Yujie/2021	84	clinical	no	II-IV	Yes	No	Changzheng Nomogram for Survival Prediction (CNSP)	0.87	univariate and multivariate analyses		C-index
Chen, I- Hsuan Alan/2021	1545	Clinical	Not mentioned	I-II	Yes	No	logistic regression risk model	0.869	not clearly stated		AUC
Papp, L./2021	52	clinical, radiomics	no	Not stated	Yes	No	MBCR and MOPR predictive model schemes	0.94	not clearly stated		AUC
Park, Jihwan/2021	7128	clinical, demographic	yes, 3	iochemical recurrence (BCR) after radical prostatectomy (RP	Yes	No	random forest	0.9883	not clearly stated		AUC, Accuracy
Park, Seongkeun/2020	104	clinical, demographic	no	I-IV	Yes	No	k-nearest neighbors (KNN), multilayer perceptron (MLP), decision tree (DT), and auto-encoder	auto-encoder, 0.638	not clearly stated		AUC
Bai, Gang/2021	332	Total prostate-specific antigen, clinical tumor stage, Gleason score, prostate volume, red cell distribution width and serum alkaline phosphatase	no	IV	Yes	No	nomogram	0.958	multivariate logistic regression analysis		area under the curve (AUC)
Wagaskar, Vinayak G./2021	200	clinical, demographic	no	I-II	Yes	No	nomogram	0.87	not clearly stated		area under receiver operating characteristic curves (AUC)
Ding, Zhimin/2020	155	clinical	no	I-II	Yes	No	nomogram was built using logistic regression, 3, +EQS model, EQS model, −EQS model,	0.79	least absolute shrinkage and selection operator (LASSO) regression		receiver operating characteristic curve (ROC) analysis and calibration curve analysis
Liu, Wen-Cai/2021	207137	clinical, pathological, demographic	yes	III-IV	Yes	No	Decision tree (DT), Random forest (RF), Multilayer Perceptron (MLP), Logistic regression (LR), Naive Bayes classifiers (NBC), and eXtreme gradient boosting (XGB)	MLP 0.950	univariate and multivariate logistic regression analysis		under receiver operating characteristic curve (AUC), accuracy score, sensitivity (recall rate) and specificity
Dess, Robert T./2020	19684	clinical, demographic	multicentre	III-IV	Yes	No	interaction, 0.798; random forest, 0.797; Score, 0.796	interaction, 0.798	not clearly stated		C-index, AUC
Guo, Hanxu/2021	229	clinical, demographic	multicentre	I-II	Yes	No	neural network model, logistic regression model	neural network model (ROC, 0.963	univariate and multivariate logistic regression analysis		ROC
Zhao, Yun-Xin/2021	183	clinical, pathological	no	III-IV	Yes	No	nomogram	0.825	Univariate and multivariate Cox regressions		AUC of the receiver operating characteristic (ROC) curve, which is also known as the concordance index (C-index)
Lv, Daojun/2021	341	clinical, pathological, genes	yes	I-III	Yes	No	nomogram was constructed using multivariate Cox regression analysis	0.764	Lasso and Cox regression analyses, Univariate and multivariate Cox regression analysis		C-index, AUC
Hu, Daixing/2020	485	clinical, pathological, genes	yes	I-IV	Yes	No		0.84	univariate and multivariate Cox regression analysis		AUC
Neupane, Subas/2021	7042	clinical, demographic	Not mentioned	I-II	Yes	No	prognostic index	0.84	not clearly stated		AUC
Rho, Mi Jung/2020	7128	clinical	yes 5	I-III	Yes	No	Random forest and k-nearest neighbors algorithms, logistic regression, Dr. Answer AI	KNN, 95.45	not clearly stated		Percentage
Liu, Jie/2020	74	six selected CNVs	no	I-III	Yes	Yes	random forest model	0.857	not clearly stated		receiver operating characteristic (ROC) analysis, AUC (area under curve)
Wei, Chaogang/2021	511	clinical, pathological	no	I-II	Yes	Yes	nomogram	0.963	Multivariable logistic regression analysis		area under the receiver operating characteristic curve (AUC), the calibration curve and decision curve
Bourbonne, Vincent/2020	195	clinical, radiomics	yes 2	III-IV	Yes	No	MRI ADC map-derived radiomics model	0.76	not clearly stated		balanced accuracy (BAcc), sensitivity (Se), and specificity (Sp), AUC (Area Under the Curve), accuracy, and bRFS using Kaplan–Meier curves
Park, Seongkeun/2021	166	clinical, demographic	no	II-IV	Yes	Yes	k-nearest neighbor, decision tree, support-vector machine (SVM), and random forest) and a logistic regression model	SVM, 0.65 ± 0.07	Univariate and multivariate logistic regression analysis		AUC
Zhou, Zhong-Han/2021	1170	clinical	yes 2	I-II	Yes	Yes	multivariate logistic regression models were used to generate a nomogram	0.871	Univariate and multivariate logistic regression analyses		C-Index
Presti, Joseph/2020	2967	clinical, demographic	yes	I-II	Yes	Yes	3 multivariable prediction models using multinomial logistic regression with the least absolute shrinkage and selection operator	0.874	least absolute shrinkage and selection operator (LASSO)		area under the receiver operating characteristic curve
Finelli, Antonio/2021	773	Clinical	yes	III-IV	Yes	Yes	Cox proportional hazards model	0.8	Cox proportional hazards model		Brier score for overall prediction errors (PEs) (assessing the accuracy of radiographic PFS predictions) and area under the curve (AUC)
Hectors, Stefanie J./2019	64	clinical, demographic	no	I-II	Yes	Yes	Machine learning models built with lasso regularized logistic regression	0.72	Pearson or Spearman correlation test and unsupervised hierarchical clustering method		AUC analysis
Choi, Se Young/2019	602	clinical	yes	II-IV	Yes	Yes		0.7242	multivariate analysis
Shi, Run/2020	903	clinical	yes 6	I-II	Yes	Yes	decision tree	0.836	LASSO Cox regression model		areas under the curve (AUC
Wu, Yi-Shuo/2019	635	clinical	yes 3	I-IV	Yes	No	4 risk calculators built on logistic regression model	0.91	Multivariate logistic regression analyses		areas under the curve (AUC
Li, Mengjuan/2020	381	clinical, radiomics	no	I-II	Yes	No	logistic regression model	0.98	univariate and multivariate logistic analyses		AUC, accuracy rate, sensitivity and specificity
Chen, Song/2019	308	clinical	no	III-IV	Yes	No	five multivariate logistic regression prediction analysis models	0.934	univariate and multivariate logistic regression analyses		AUC, accuracy rate, sensitivity and specificity
Rui, Xin/2019	266	RNA-seq data and clinical information	Not mentioned	II-III	Yes	No	nomogram	0.825	Lasso		C index, ROC curve of prostate cancer recurrence, and evaluated the accuracy
Riviere, Paul/2019	57011	clinical, demographic	yes	II-IV	Yes	No	nomogram	0.71	least absolute shrinkage and selection operator technique		ρ2, which represents the proportion of the explained randomness
Zhang, Enchong/2020	201	clinical, pathological	no	II-III	Yes	No	COX regression models	0.891	univariate and multivariate COX regression		AUC
Foj, L./2020	276	clinical, demographic	no	III-IV	Yes	No	nomogram based in a multivariate model	0.791	not clearly stated		C-index, AUC
Palsdottir, Thorgerdur/2019	532	clinical	yes	I-II	Yes	No	logistic regression model	0.88	not clearly stated		receiver operating characteristic (ROC) curve (AUC)
Knipper, Sophie/2019	1597	clinical, demographic	Not mentioned	I-III	Yes	No	nomogram	0.64	not clearly stated		c-index
Mei, Jiang-Jun/2020	157	Clinical	no	II-IV	Yes	No	logistic regression model	0.953	Multivariate COX regression analysis		AUC
Kirlik, Gokhan/2018	11	clinical	no	I-III	Yes	No	supervised learning, AdaBoost, decision trees	0.73	not clearly stated		AUC
Liu, Hailong/2020	80	clinical	no	I-II	Yes	No	Models to predict pathological were built with multivariate logistic regression	0.818	Univariate and multivariate logistic regression		Receiver operating characteristic (ROC) curve and area under the curve (AUC)
Park, Jihwan/2020	1592	clinical, demographic	no	III-IV	Yes	No	phased-LSTM prediction model, recurrent neural network (RNN)	0.9781	not clearly stated		Receiver Operating Characteristic/Area Under the Curve (ROCAUC) accuracy
Deniffel, Dominik/2020	865	clinical, demographic	no	I	Yes	No	multivariate model	0.75	Univariate and multivariate logistic regression		AUC
Chen, Song/2020	316	clinical, pathological	yes	III-IV	Yes	No	nomogram	0.84	Univariate and multivariate logistic regression analyses		AUC
Peters, M./2016	62	clinical, demographic	yes 2	III-IV	Yes	No	multivariable prediction model	0.7	Univariate and multivariate logistic regression analyses		optimism-adjusted C-statistic
Van Der Doelen, Maarten J./2018	45	clinical	no	III-IV	Yes	No	multivariable Cox regression model	0.8	univariable and multivariable analysis
Yang, Yun-Jie/2018	110	clinical	no	III-IV	Yes	No	Chi model and develop a new nomogram	0.757	univariable and multivariable analysis		concordance index (C-index)
Yu, Yan P./2015	273	Clinical	no	III-IV	Yes	No	large size ratio (LSR) model, nomogram	0.775	not clearly stated		accuracy, sensitivity, specificity, Youden index and AUC
Kerkmeijer, Linda G. W./2016	3383	clinical	yes 4	I-II	Yes	No	PREDICT model	0.78	not clearly stated		c-statistics
Niu, Xiang-ke/2017	151	clinical	no	I	Yes	No	LR model, nomogram	0.82	Univariate and multivariate analyses		area under the receiver operating
He, Biming/2016	411	clinical and pathologic	no	I	Yes	No	multivariate prediction model, nomogram	0.727	Univariate and multivariate analyses		area under the receiver operating
Mehralivand, Sherif/2018	400	clinical	no	I-II	Yes	No	Two multivariable logistic regression models	0.84	Univariate and multivariate analyses		area under the receiver operating
Foley, Robert W./2016	250	clinical, demographic	yes	III-IV	Yes	No	multivariable predictive model, nomogram, bootstrap-corrected model, PHI	0.746	Univariate and multivariate analyses		area under the receiver operating
Faiena, Izak/2017	224	age, body mass index (BMI), clinical stage, clinical Gleason score (GS) as well as serum biomarkers, such as prostate-specific antigen (PSA), parathyroid hormone (PTH), calcium (Ca), prostate acid phosphatase (PAP), testosterone, and chromogranin A (CgA)	Not mentioned	I-II	Yes	No	multivariable predictive model,	0.771	Univariate and multivariate analyses		bias-area under the receiver operating
Kent, Matthew/2016	10000	clinical, demographic	yes 4	I-IV	Yes	No	MALE model	0.726	not clearly stated		c-index
Park, Jae Young/2017	602	clinical	no	III-IV	Yes	No	logistic regression model, KPCRC-HG	0.84	multiple logistic regressions		area under the receiver operating characteristic curve (AUC)
Schaake, Wouter/2018	243	clinical	Not mentioned	I-III	Yes	No	multivariable NTCP models	0.66	LASSO logistic regression analysis		AUC
Klein, Eric A./2015	184	clinical, demographic	no	III-IV	Yes	No	nomogram	0.79	Univariate and multivariate analyses		c-index
Kang, Minyong/2014	3034	clinical, pathological	no	I-II	Yes	No	Cox proportional hazards regression model was used to develop pre- and postoperative nomograms	0.821	not clearly stated		concordance index (c-index)
Van Vugt, Heidi A/2012	320	clinical	no	I-II	Yes	No	risk calculator	0.77	not clearly stated		AUC
Hu, Xin-Hai/2014	1656	clinical, pathological	no	II-III	Yes	No	Artificial neural network and LR models	ANN, 0.754	not clearly stated		areas under ROC curve (AUC)
Williams, Stephen B./2012	635	clinical, demographic	yes	III-IV	Yes	No	EDRN prediction model, Multivariable model	0.81	Univariate and multivariate analyses		AUC
Margel, David/2014	4856	clinical, pathological, demographic	Not mentioned	IV	Yes	No	Cox- proportional hazard models	0.85	not clearly stated		c-statistic
Jeffrey Karnes, R./2013	1010	clinical, demographic	no	I-IV	Yes	No	Univariable (UVA) and multivariable (MVA) Cox proportional hazards models	0.79	Univariate and multivariate analyses		AUC
Zhao, Hongya/2013	281	clinical, genes	no	II-III	Yes	No	Logistic regression models 16	0.84	not clearly stated		AUC
